# Supplementary material for: From Digenic to Monogenic Sex Determination in Insects: A Genetic Model Based on Imprinting and X Chromosome Elimination
Source: Genes (Basel). 2025 Dec 9;16(12):1478. doi: 10.3390/genes16121478 (PMC12732547; doi:10.3390/genes16121478)
Supplement: Supplementary file 1 [file genes-16-01478-s001.zip]

Archive with 1 entries (1 files):
- genes-3846881-supplementary.pdf
